# Supplementary material for: Antiviral Activity of Microbial Metabolites Monensin and Brefeldin A Against Toscana Virus: In Vitro Evaluation and Mechanistic Insights
Source: Viruses. 2026 Feb 27;18(3):287. doi: 10.3390/v18030287 (PMC13030401; doi:10.3390/v18030287)
Supplement: Supplementary file 1 [file viruses-18-00287-s001.zip]

Archive with 1 entries (1 files):
- viruses-4157453-supplementary.pdf
